# Supplementary material for: A CRISPR-Cas9 screen reveals a role for WD repeat-containing protein 81 (WDR81) in the entry of late penetrating viruses
Source: PLoS Pathog. 2022 Mar 23;18(3):e1010398. doi: 10.1371/journal.ppat.1010398 (PMC8942271; doi:10.1371/journal.ppat.1010398)
Supplement: S1 Data — (XLSX) [file ppat.1010398.s003.xlsx]

## Sheet: Figs. 1B and 1C
gene id	num sgrna	neg|score	neg|p-value	neg|fdr	neg|rank	neg|goodsgrna	neg|lfc	pos|score	pos|p-value	pos|fdr	pos|rank	pos|goodsgrna	pos|lfc
Wdr81	5	1	1	1	22502	0	4.5185	3.3118e-18	2.2e-07	0.00099	1	5	4.5185
Rab7	6	0.78302	0.8944	1	19625	1	7.6617	1.5215e-17	2.2e-07	0.00099	2	5	7.6617
Ccz1	5	0.95784	0.95924	1	21525	1	14.472	7.2008e-15	2.2e-07	0.00099	3	4	14.472
Gnptab	6	0.92216	0.95568	1	21113	1	1.4452	7.2138e-13	2.2e-07	0.00099	4	4	1.4452
Ctsl	6	0.83553	0.91898	1	20227	2	-0.41138	1.8426e-09	2.2e-07	0.00099	5	3	-0.41138
Slc35a1	4	0.71286	0.82157	1	18876	1	-0.59354	7.4444e-07	6.6001e-07	0.002475	6	2	-0.59354
Wdr91	4	0.64403	0.77983	1	18095	1	-2.5467	2.8039e-06	4.6201e-06	0.014851	7	2	-2.5467

## Sheet: Fig. 2A
NT	DCTSL	DWDR81
0.30801	0.956965	0.948171
0.281878	0.966241	0.96367
0.378283	0.912663	0.981866
0.206609	0.892081	0.963275

## Sheet: Fig. 2C
NT	DCTSL	DWDR81
1	1	1.0187
1	0.935	1.115
1	1.104	1.002
1	1.0989	0.918

## Sheet: Fig. 2E
Left side panel (6 hpi)					Right side panel (18 hpi)
NT	DCTSL	DWDR81			NT	DCTSL	DWDR81
1	0.0785633	0.13167			1	0.067425	0.265632
1	0.0931048	0.0281641			1	0.10209	0.141365
1	0.000373916	0.00213729			1	0.0097357	0.168113
1	0.175266	0.296273			1	0.00236737	0.109386

## Sheet: Fig. 3A
NT	DCTSL	DWDR81
1	0.0138803	0.22299
1	0.085664	0.144523
1	0.156791	0.08746
1	0.128045	0.209521

## Sheet: Fig. 3B
Left side panel (6 hpi)				Right side panel (24 hpi)
NT	DCTSL	DWDR81		NT	DCTSL	DWDR81
8.11	6.894	7.04		8.83251	6.20412	7.30103
8.29	6.99	6.88		9.38021	6.60206	7.80618
8.66	6.52	6.5		8.90309	6.30103	7.9031
8.12	6.37	6.79		9.07918	7.20412	7.60206

## Sheet: Fig. 3C
NT	DCTSL	DWDR81
6.2	5.2	5.08
6.56	4.7	5.36
6.38	5.02	5.2
6.1	5.14	5.15

## Sheet: Fig. 4B
Left side panel (24 hpi)				Right side panel (48 hpi)
NT-empty	DWDR81-empty	DWDR81-WDR81		NT-empty	DWDR81-empty	DWDR81-WDR81
0.89976	1.01367	0.996704		0.391238	1.00583	0.543071
0.766251	0.963423	0.994094		0.399283	0.939164	0.57704
0.909733	0.992274	1.0197		0.403889	1.01813	0.535946
0.864499	1.01416	1.0093		0.297999	0.91087	0.613649

## Sheet: Fig. 4C
NT-empty	DWDR81-empty	DWDR81-WDR81
1	0.294565	0.648845
1	0.20471	0.52154
1	0.125891	0.434547
1	0.182548	0.491668

## Sheet: Fig. 4D
NT-empty	DWDR81-empty	DWDR81-WDR81
7.9	7	7.96
7.9	6.5	7.57
7.8	6.98	8.19
8.08	6.8	7.7

[truncated: 21 more sheets: Fig. 5C, Fig. 5D, Fig. 5E, Fig. 5G, Fig. 5H, Fig. 5I, Fig. 6B, Fig. 6C, Fig. 9A, Fig. 9B, Fig. 9C, Fig. 9D, Fig. 9E, Fig. 9F, Fig. 9G, Fig. 9H, Fig. S1B, Fig. S1C, Fig. S2A, Fig. S2B …]
